# Supplementary material for: A comparative genomics screen identifies a Sinorhizobium meliloti 1021 sodM-like gene strongly expressed within host plant nodules
Source: BMC Microbiol. 2012 May 15;12:74. doi: 10.1186/1471-2180-12-74 (PMC3462710; doi:10.1186/1471-2180-12-74)
Supplement: Additional file 1 — Table S1. Joint Genome Institute, Integrated Microbial Genomes Phylogenetic Profile search data on single genes. [file 1471-2180-12-74-S1.xls]

## Sheet: gene_export2979.xls
Additional Table 1 (Jones, 2012)
Phylogenetic Profile search data on single genes
20% identity
6212 genes found for genome (bin) of interest, Sinorhizobium meliloti 1021
3833 genes remaining after subtracting genes with homologs in Bartonella henselae Houston-1
3805 genes remaining after subtracting genes with homologs in Bartonella quintana Toulouse
2153 genes remaining after subtracting genes with homologs in Brucella abortus bv 1 9-941
2072 genes remaining after subtracting genes with homologs in Brucella melitensis 16M
2071 genes remaining after subtracting genes with homologs in Brucella melitensis bv Abortus 2308
2058 genes remaining after subtracting genes with homologs in Brucella suis 1330
1684 genes remaining after subtracting genes with homologs in Caulobacter crescentus CB15
1411 genes remaining after subtracting genes with homologs in Caulobacter sp. K31
1020 genes remaining after subtracting genes with homologs in Agrobacterium tumefaciens C58 (Cereon)
1010 genes remaining after subtracting genes with homologs in Agrobacterium tumefaciens C58 (Dupont)
1010 genes remaining after subtracting genes with homologs in Bartonella bacilliformis KC583
1005 genes remaining after subtracting genes with homologs in Brucella ovis ATCC 25840
999 genes remaining after subtracting genes with homologs in Bartonella tribocorum CIP 105476
999 genes remaining after subtracting genes with homologs in Brucella canis ATCC 23365
999 genes remaining after subtracting genes with homologs in Brucella suis ATCC 23445
192 genes remaining after intersecting with homologs in Bradyrhizobium japonicum USDA 110
111 genes remaining after intersecting with homologs in Mesorhizobium loti MAFF303099
76 genes remaining after intersecting with homologs in Rhizobium leguminosarum bv. viciae 3841
63 genes remaining after intersecting with homologs in Rhizobium etli CFN 42
58 genes remaining after intersecting with homologs in Sinorhizobium medicae WSM419
gene_oid	Locus Tag	Gene Symbol	Product Name	AA Seq Length	Genome	Enzymes	COGs	Pfams	TIGRfams	Signal Peptide	Transmembrane Helices
637179435	SMa0044		hypothetical protein	88	Sinorhizobium meliloti 1021		COG5552			No	No
637179729	SMa0601		hypothetical protein	767	Sinorhizobium meliloti 1021		COG5616			No	No
637179765	SMa0664		hypothetical protein	585	Sinorhizobium meliloti 1021		COG5616			No	No
637179857	SMa0814	nifB	NifB FeMo cofactor biosynthesis protein	490	Sinorhizobium meliloti 1021		COG0535	pfam04055 pfam02579	TIGR01290	No	No
637179859	SMa0816	fixX	FixX ferredoxin-like protein	98	Sinorhizobium meliloti 1021		COG2440			No	No
637179864	SMa0825	nifH	nitrogenase iron protein subunit NifH (EC 1.18.6.1) (IMGterm)	297	Sinorhizobium meliloti 1021	EC:1.18.6.1	COG1348	pfam00142	TIGR01287	No	No
637179865	SMa0827	nifD	NifD nitrogenase Fe-Mo alpha chain	500	Sinorhizobium meliloti 1021	EC:1.18.6.1	COG2710	pfam00148	TIGR01862 TIGR01282	No	No
637179866	SMa0829	nifK	NifK nitrogenase Fe-Mo beta chain	513	Sinorhizobium meliloti 1021	EC:1.18.6.1	COG2710	pfam00148	TIGR01286	No	No
637179867	SMa0830	nifE	NifE oxidoreductase	476	Sinorhizobium meliloti 1021		COG2710	pfam00148	TIGR01283	No	No
637179870	SMa0834	fdxB	FdxB ferredoxin III	105	Sinorhizobium meliloti 1021			pfam00037 pfam00037	TIGR02936	No	No
637179890	SMa0869	nodA	acyltransferase NodA	196	Sinorhizobium meliloti 1021			pfam02474		No	No
637179893	SMa0873	nifN	NifN Nitrogenase Fe-Mo cofactor biosynthesis protein	441	Sinorhizobium meliloti 1021	EC:1.18.6.1	COG2710	pfam00148	TIGR01285	No	No
637179898	SMa0882		hypothetical protein	196	Sinorhizobium meliloti 1021		COG2135	pfam02586		No	No
637179951	SMa0995		TRm5 transposase	410	Sinorhizobium meliloti 1021		COG3328	pfam00872		No	No
637179953	SMa0998		probable ISRm25b transposase	189	Sinorhizobium meliloti 1021		COG3328	pfam00872		No	No
637180142	SMa1331		hypothetical protein	137	Sinorhizobium meliloti 1021		COG2140	pfam07883		No	No
637180143	SMa1332		hypothetical protein	280	Sinorhizobium meliloti 1021		COG5564			No	No
637180830	SMc02576		HYPOTHETICAL ACETYLTRANSFERASE PROTEIN	173	Sinorhizobium meliloti 1021		COG1670	pfam00583		No	No
637180944	SMc02840	TRm5N	PARTIAL TRANSPOSASE FOR INSERTION SEQUENCE ELEMENT ISRM5	316	Sinorhizobium meliloti 1021		COG3328	pfam00872		No	No
637181086	SMc00384		transcriptional regulator, MarR family (IMGterm)	169	Sinorhizobium meliloti 1021		COG1846	pfam01047		No	No
637181537	SMc00804		hypothetical protein	407	Sinorhizobium meliloti 1021					No	No
637181539	SMc00806		hypothetical protein	122	Sinorhizobium meliloti 1021			pfam06823		Yes	No
637181583	SMc00911		hypothetical protein	275	Sinorhizobium meliloti 1021		COG0607 COG4275			No	No
637182198	SMc01267		putative serine protein kinase, PrkA (IMGterm)	649	Sinorhizobium meliloti 1021		COG2766	pfam08298 pfam06798		No	No
637182199	SMc01266		hypothetical protein	438	Sinorhizobium meliloti 1021		COG2718	pfam04285		No	No
637182200	SMc01265		hypothetical protein	515	Sinorhizobium meliloti 1021		COG2719	pfam04293		No	No
637182354	SMc01240	TRm5	TRANSPOSASE FOR INSERTION SEQUENCE ELEMENT ISRM5	398	Sinorhizobium meliloti 1021		COG3328	pfam00872		No	No
637182521	SMc00285	TRm5	TRANSPOSASE FOR INSERTION SEQUENCE ELEMENT ISRM5	398	Sinorhizobium meliloti 1021		COG3328	pfam00872		No	No
637182675	SMc00147		hypothetical protein	305	Sinorhizobium meliloti 1021		COG0429			No	No
637182689	SMc00135		hypothetical protein	243	Sinorhizobium meliloti 1021		COG5530			No	No
637182860	SMc04280		HYPOTHETICAL SIGNAL PEPTIDE PROTEIN	444	Sinorhizobium meliloti 1021		COG4961			No	No
637182881	SMc04343	cyaJ	PUTATIVE ADENYLATE/GUANYLATE CYCLASE TRANSMEMBRANE PROTEIN	317	Sinorhizobium meliloti 1021	EC:4.6.1.1	COG2114	pfam00211		No	No
637182920	SMc01422		hypothetical protein	128	Sinorhizobium meliloti 1021					No	No
637182921	SMc01423	nthB	PROBABLE NITRILE HYDRATASE SUBUNIT BETA PROTEIN	219	Sinorhizobium meliloti 1021	EC:4.2.1.84		pfam02211		No	No
637182922	SMc01424	nthA	PROBABLE NITRILE HYDRATASE SUBUNIT ALPHA PROTEIN	213	Sinorhizobium meliloti 1021	EC:4.2.1.84		pfam02979	TIGR01323	No	No
637183039	SMc01612	TRm5	TRANSPOSASE FOR INSERTION SEQUENCE ELEMENT ISRM5	398	Sinorhizobium meliloti 1021		COG3328	pfam00872		No	No
637183129	SMc01562		hypothetical protein	96	Sinorhizobium meliloti 1021		COG4274	pfam08734		No	No
637183224	SMc01530	TRm5	TRANSPOSASE FOR INSERTION SEQUENCE ELEMENT ISRM5	398	Sinorhizobium meliloti 1021		COG3328	pfam00872		No	No
637183271	SMc01822		hypothetical protein	127	Sinorhizobium meliloti 1021		COG4101	pfam00190 pfam07883		No	No
637183336	SMc01986		hypothetical protein	119	Sinorhizobium meliloti 1021		COG5605			No	No
637183572	SMc03964		hypothetical protein	300	Sinorhizobium meliloti 1021		COG1408	pfam00149		Yes	No
637183590	SMc03982	TRm5	TRANSPOSASE FOR INSERTION SEQUENCE ELEMENT ISRM5	398	Sinorhizobium meliloti 1021		COG3328	pfam00872		No	No
637183811	SMc03113	TRm5N	PARTIAL TRANSPOSASE FOR INSERTION SEQUENCE ELEMENT ISRM5	358	Sinorhizobium meliloti 1021		COG3328	pfam00872		No	No
637189587	SMb20060	TRm5	probable ISRm5 transposase protein	398	Sinorhizobium meliloti 1021		COG3328	pfam00872		No	No
637189645	SMb20118		hypothetical protein	139	Sinorhizobium meliloti 1021		COG0251	pfam01042		No	No
637189713	SMb20186		glutathione-dependent formaldehyde-activating enzyme	189	Sinorhizobium meliloti 1021		COG3791	pfam04828	TIGR02820	No	No
637189718	SMb20198	cbbL	ribulose 1,5-bisphosphate carboxylase large subunit (EC 4.1.1.39) (IMGterm)	486	Sinorhizobium meliloti 1021	EC:4.1.1.39	COG1850	pfam02788 pfam00016		No	No
637189737	SMb20217		hypothetical protein	221	Sinorhizobium meliloti 1021			pfam00903		No	No
637189741	SMb20222		hypothetical protein	136	Sinorhizobium meliloti 1021		COG1917	pfam00190 pfam07883		Yes	No
637189873	SMb20360		hypothetical protein	243	Sinorhizobium meliloti 1021		COG3904			No	No
637189906	SMb20393	rbcL	ribulose 1,5-bisphosphate carboxylase large subunit (EC 4.1.1.39) (IMGterm)	418	Sinorhizobium meliloti 1021	EC:4.1.1.39	COG1850	pfam00016		No	No
637190768	SMb21413		hypothetical protein	188	Sinorhizobium meliloti 1021					No	No
637190769	SMb21414		putative amino acid decarboxylase, Pyridoxal-dependent protein	473	Sinorhizobium meliloti 1021	EC:4.1.1.-	COG0076	pfam00282		No	No
637190810	SMb21455		hypothetical protein	455	Sinorhizobium meliloti 1021		COG1415	pfam05559		No	No
637190923	SMb20688		hypothetical protein	213	Sinorhizobium meliloti 1021		COG3571			No	No
637191030	SMb20590		hypothetical protein	107	Sinorhizobium meliloti 1021		COG1254	pfam00708		No	No
637191033	SMb20593		hypothetical protein	174	Sinorhizobium meliloti 1021		COG3652			Yes	No
637191034	SMb20594	amcY	putative amicyanin precursor protein	105	Sinorhizobium meliloti 1021		COG3794	pfam00127		Yes	No
30% identity
6212 genes found for genome (bin) of interest, Sinorhizobium meliloti 1021
4502 genes remaining after subtracting genes with homologs in Bartonella henselae Houston-1
4464 genes remaining after subtracting genes with homologs in Bartonella quintana Toulouse
2786 genes remaining after subtracting genes with homologs in Brucella abortus bv 1 9-941
2661 genes remaining after subtracting genes with homologs in Brucella melitensis 16M
2658 genes remaining after subtracting genes with homologs in Brucella melitensis bv Abortus 2308
2653 genes remaining after subtracting genes with homologs in Brucella suis 1330
2212 genes remaining after subtracting genes with homologs in Caulobacter crescentus CB15
1872 genes remaining after subtracting genes with homologs in Caulobacter sp. K31
1274 genes remaining after subtracting genes with homologs in Agrobacterium tumefaciens C58 (Cereon)
1261 genes remaining after subtracting genes with homologs in Agrobacterium tumefaciens C58 (Dupont)
1261 genes remaining after subtracting genes with homologs in Bartonella bacilliformis KC583
1255 genes remaining after subtracting genes with homologs in Brucella ovis ATCC 25840
1250 genes remaining after subtracting genes with homologs in Bartonella tribocorum CIP 105476
1250 genes remaining after subtracting genes with homologs in Brucella canis ATCC 23365
1249 genes remaining after subtracting genes with homologs in Brucella suis ATCC 23445
262 genes remaining after intersecting with homologs in Bradyrhizobium japonicum USDA 110
143 genes remaining after intersecting with homologs in Mesorhizobium loti MAFF303099
85 genes remaining after intersecting with homologs in Rhizobium leguminosarum bv. viciae 3841
72 genes remaining after intersecting with homologs in Rhizobium etli CFN 42
67 genes remaining after intersecting with homologs in Sinorhizobium medicae WSM419
gene_oid	Locus Tag	Gene Symbol	Product Name	AA Seq Length	Genome	Enzymes	COGs	Pfams	TIGRfams	Signal Peptide	Transmembrane Helices
637179435	SMa0044		hypothetical protein	88	Sinorhizobium meliloti 1021		COG5552			No	No
637179483	SMa0130		putative fatty acid desaturase	355	Sinorhizobium meliloti 1021		COG3239	pfam00487		No	No
637179857	SMa0814	nifB	NifB FeMo cofactor biosynthesis protein	490	Sinorhizobium meliloti 1021		COG0535	pfam04055 pfam02579	TIGR01290	No	No
637179859	SMa0816	fixX	FixX ferredoxin-like protein	98	Sinorhizobium meliloti 1021		COG2440			No	No
637179860	SMa0817	fixC	FixC oxidoreductase	435	Sinorhizobium meliloti 1021		COG0644	pfam01266		No	No
637179864	SMa0825	nifH	nitrogenase iron protein subunit NifH (EC 1.18.6.1) (IMGterm)	297	Sinorhizobium meliloti 1021	EC:1.18.6.1	COG1348	pfam00142	TIGR01287	No	No
637179865	SMa0827	nifD	NifD nitrogenase Fe-Mo alpha chain	500	Sinorhizobium meliloti 1021	EC:1.18.6.1	COG2710	pfam00148	TIGR01862 TIGR01282	No	No
637179866	SMa0829	nifK	NifK nitrogenase Fe-Mo beta chain	513	Sinorhizobium meliloti 1021	EC:1.18.6.1	COG2710	pfam00148	TIGR01286	No	No
637179867	SMa0830	nifE	NifE oxidoreductase	476	Sinorhizobium meliloti 1021		COG2710	pfam00148	TIGR01283	No	No
637179870	SMa0834	fdxB	FdxB ferredoxin III	105	Sinorhizobium meliloti 1021			pfam00037 pfam00037	TIGR02936	No	No
637179886	SMa0863	nodJ	NodJ membrane transport protein	262	Sinorhizobium meliloti 1021		COG0842	pfam01061	TIGR01291	No	No
637179890	SMa0869	nodA	acyltransferase NodA	196	Sinorhizobium meliloti 1021			pfam02474		No	No
637179893	SMa0873	nifN	NifN Nitrogenase Fe-Mo cofactor biosynthesis protein	441	Sinorhizobium meliloti 1021	EC:1.18.6.1	COG2710	pfam00148	TIGR01285	No	No
637179951	SMa0995		TRm5 transposase	410	Sinorhizobium meliloti 1021		COG3328	pfam00872		No	No
637179953	SMa0998		probable ISRm25b transposase	189	Sinorhizobium meliloti 1021		COG3328	pfam00872		No	No
637180141	SMa1329		Putative proline dipeptidase	397	Sinorhizobium meliloti 1021		COG0006	pfam00557		No	No
637180142	SMa1331		hypothetical protein	137	Sinorhizobium meliloti 1021		COG2140	pfam07883		No	No
637180143	SMa1332		hypothetical protein	280	Sinorhizobium meliloti 1021		COG5564			No	No
637180146	SMa1337		putative sugar ABC transporter, periplasmic solute-binding protein	443	Sinorhizobium meliloti 1021		COG1653	pfam01547		Yes	No
637180276	SMa1583	cyaF5	CyaF5 adenylate cyclase	587	Sinorhizobium meliloti 1021	EC:4.6.1.1	COG5616	pfam07719 pfam00515 pfam07719 pfam00515		No	No
637180362	SMa1724		hypothetical protein	260	Sinorhizobium meliloti 1021		COG1335	pfam00857		No	No
637180402	SMa1789		putative adenylate cyclase	1118	Sinorhizobium meliloti 1021		COG3899	pfam00536 pfam07647 pfam00211		No	No
637180535	SMa2049		transcriptional regulator, LacI family (IMGterm)	360	Sinorhizobium meliloti 1021		COG1879	pfam00356		No	No
637180575	SMa2129		hypothetical protein	346	Sinorhizobium meliloti 1021		COG1744	pfam02608		Yes	No
637180944	SMc02840	TRm5N	PARTIAL TRANSPOSASE FOR INSERTION SEQUENCE ELEMENT ISRM5	316	Sinorhizobium meliloti 1021		COG3328	pfam00872		No	No
637181086	SMc00384		transcriptional regulator, MarR family (IMGterm)	169	Sinorhizobium meliloti 1021		COG1846	pfam01047		No	No
637181509	SMc00777		hypothetical protein	148	Sinorhizobium meliloti 1021		COG5490		TIGR01985	No	No
637181537	SMc00804		hypothetical protein	407	Sinorhizobium meliloti 1021					No	No
637181539	SMc00806		hypothetical protein	122	Sinorhizobium meliloti 1021			pfam06823		Yes	No
637181573	SMc00921		HYPOTHETICAL SIGNAL PEPTIDE PROTEIN	128	Sinorhizobium meliloti 1021		COG3544	pfam03713		Yes	No
637181583	SMc00911		hypothetical protein	275	Sinorhizobium meliloti 1021		COG0607 COG4275			No	No
637182198	SMc01267		putative serine protein kinase, PrkA (IMGterm)	649	Sinorhizobium meliloti 1021		COG2766	pfam08298 pfam06798		No	No
637182199	SMc01266		hypothetical protein	438	Sinorhizobium meliloti 1021		COG2718	pfam04285		No	No
637182200	SMc01265		hypothetical protein	515	Sinorhizobium meliloti 1021		COG2719	pfam04293		No	No
637182649	SMc00172		PUTATIVE TARNSPORT PROTEIN TRANSMEMBRANE	407	Sinorhizobium meliloti 1021		COG2814	pfam07690		No	No
637182689	SMc00135		hypothetical protein	243	Sinorhizobium meliloti 1021		COG5530			No	No
637182815	SMc04172	cyaH	adenylate/guanylate cyclase (IMGterm)	469	Sinorhizobium meliloti 1021	EC:4.6.1.1	COG2114	pfam00211		No	No
637182865	SMc04292	cyaF3	PROBABLE ADENYLATE/GUANYLATE CYCLASE PROTEIN	589	Sinorhizobium meliloti 1021		COG5616	pfam07719		No	No
637182881	SMc04343	cyaJ	PUTATIVE ADENYLATE/GUANYLATE CYCLASE TRANSMEMBRANE PROTEIN	317	Sinorhizobium meliloti 1021	EC:4.6.1.1	COG2114	pfam00211		No	No
637182910	SMc01491		hypothetical protein	1029	Sinorhizobium meliloti 1021		COG3899			No	No
637182920	SMc01422		hypothetical protein	128	Sinorhizobium meliloti 1021					No	No
637182921	SMc01423	nthB	PROBABLE NITRILE HYDRATASE SUBUNIT BETA PROTEIN	219	Sinorhizobium meliloti 1021	EC:4.2.1.84		pfam02211		No	No
637182922	SMc01424	nthA	PROBABLE NITRILE HYDRATASE SUBUNIT ALPHA PROTEIN	213	Sinorhizobium meliloti 1021	EC:4.2.1.84		pfam02979	TIGR01323	No	No
637183129	SMc01562		hypothetical protein	96	Sinorhizobium meliloti 1021		COG4274	pfam08734		No	No
637183271	SMc01822		hypothetical protein	127	Sinorhizobium meliloti 1021		COG4101	pfam00190 pfam07883		No	No
637183336	SMc01986		hypothetical protein	119	Sinorhizobium meliloti 1021		COG5605			No	No
637183450	SMc00744		PUTATIVE TRANSPORT PROTEIN TRANSMEMBRANE	399	Sinorhizobium meliloti 1021		COG2814	pfam07690	TIGR00880 TIGR00710	No	No
637183489	SMc00706		hypothetical protein	295	Sinorhizobium meliloti 1021		COG0697	pfam00892 pfam00892		Yes	No
637183572	SMc03964		hypothetical protein	300	Sinorhizobium meliloti 1021		COG1408	pfam00149		Yes	No
637183593	SMc03985	cyaF2	PROBABLE ADENYLATE/GUANYLATE CYCLASE PROTEIN	634	Sinorhizobium meliloti 1021	EC:4.6.1.1	COG5616	pfam00211 pfam07719 pfam07719		No	No
637183750	SMc03194	cobF	precorrin-6A synthase (deacetylating) (EC 2.1.1.152) (IMGterm)	256	Sinorhizobium meliloti 1021	EC:2.1.1.- EC:2.1.1.152	COG2243	pfam00590	TIGR02434	No	No
637183811	SMc03113	TRm5N	PARTIAL TRANSPOSASE FOR INSERTION SEQUENCE ELEMENT ISRM5	358	Sinorhizobium meliloti 1021		COG3328	pfam00872		No	No
637183822	SMc03103		PUTATIVE CARBON MONOXIDE DEHYDROGENASE MEDIUM SUBUNIT TRANSMEMBRANE PROTEIN	265	Sinorhizobium meliloti 1021	EC:1.2.99.2	COG1319	pfam00941		No	No
637183826	SMc03099	cyaF1	PUTATIVE ADENYLATE CYCLASE PROTEIN	590	Sinorhizobium meliloti 1021	EC:4.6.1.1	COG2114 COG5616	pfam00211		No	No
637184030	SMc03813		PUTATIVE PERIPLASMIC BINDING ABC TRANSPORTER PROTEIN	337	Sinorhizobium meliloti 1021		COG1879			Yes	No
637189713	SMb20186		glutathione-dependent formaldehyde-activating enzyme	189	Sinorhizobium meliloti 1021		COG3791	pfam04828	TIGR02820	No	No
637189737	SMb20217		hypothetical protein	221	Sinorhizobium meliloti 1021			pfam00903		No	No
637189741	SMb20222		hypothetical protein	136	Sinorhizobium meliloti 1021		COG1917	pfam00190 pfam07883		Yes	No
637189896	SMb20383		putative ABC transporter periplasmic solute-binding protein	357	Sinorhizobium meliloti 1021		COG0687			Yes	No
637189944	SMb20431		hypothetical arylmalonate decarboxylase protein	261	Sinorhizobium meliloti 1021		COG3473	pfam01177	TIGR02990	No	No
637190581	SMb20931		putative sugar uptake ABC transporter periplasmic solute-binding protein precursor	394	Sinorhizobium meliloti 1021		COG1879			No	No
637190768	SMb21413		hypothetical protein	188	Sinorhizobium meliloti 1021					No	No
637190810	SMb21455		hypothetical protein	455	Sinorhizobium meliloti 1021		COG1415	pfam05559		No	No
637190923	SMb20688		hypothetical protein	213	Sinorhizobium meliloti 1021		COG3571			No	No
637191030	SMb20590		hypothetical protein	107	Sinorhizobium meliloti 1021		COG1254	pfam00708		No	No
637191033	SMb20593		hypothetical protein	174	Sinorhizobium meliloti 1021		COG3652			Yes	No
637191034	SMb20594	amcY	putative amicyanin precursor protein	105	Sinorhizobium meliloti 1021		COG3794	pfam00127		Yes	No
40% identity
6212 genes found for genome (bin) of interest, Sinorhizobium meliloti 1021
5097 genes remaining after subtracting genes with homologs in Bartonella henselae Houston-1
5071 genes remaining after subtracting genes with homologs in Bartonella quintana Toulouse
3792 genes remaining after subtracting genes with homologs in Brucella abortus bv 1 9-941
3656 genes remaining after subtracting genes with homologs in Brucella melitensis 16M
3655 genes remaining after subtracting genes with homologs in Brucella melitensis bv Abortus 2308
3648 genes remaining after subtracting genes with homologs in Brucella suis 1330
3357 genes remaining after subtracting genes with homologs in Caulobacter crescentus CB15
3012 genes remaining after subtracting genes with homologs in Caulobacter sp. K31
2089 genes remaining after subtracting genes with homologs in Agrobacterium tumefaciens C58 (Cereon)
2068 genes remaining after subtracting genes with homologs in Agrobacterium tumefaciens C58 (Dupont)
2067 genes remaining after subtracting genes with homologs in Bartonella bacilliformis KC583
2059 genes remaining after subtracting genes with homologs in Brucella ovis ATCC 25840
2052 genes remaining after subtracting genes with homologs in Bartonella tribocorum CIP 105476
2051 genes remaining after subtracting genes with homologs in Brucella canis ATCC 23365
2049 genes remaining after subtracting genes with homologs in Brucella suis ATCC 23445
318 genes remaining after intersecting with homologs in Bradyrhizobium japonicum USDA 110
169 genes remaining after intersecting with homologs in Mesorhizobium loti MAFF303099
96 genes remaining after intersecting with homologs in Rhizobium leguminosarum bv. viciae 3841
80 genes remaining after intersecting with homologs in Rhizobium etli CFN 42
76 genes remaining after intersecting with homologs in Sinorhizobium medicae WSM419
gene_oid	Locus Tag	Gene Symbol	Product Name	AA Seq Length	Genome	Enzymes	COGs	Pfams	TIGRfams	Signal Peptide	Transmembrane Helices
637179435	SMa0044		hypothetical protein	88	Sinorhizobium meliloti 1021		COG5552			No	No
637179482	SMa0128		hypothetical protein	126	Sinorhizobium meliloti 1021					No	No
637179483	SMa0130		putative fatty acid desaturase	355	Sinorhizobium meliloti 1021		COG3239	pfam00487		No	No
637179495	SMa0150		malonyl-CoA synthase	508	Sinorhizobium meliloti 1021		COG0318	pfam00501		No	No
637179819	SMa0757	nodD2	NodD2 nod box-dependent transcription activator	310	Sinorhizobium meliloti 1021		COG0583	pfam00126		No	No
637179857	SMa0814	nifB	NifB FeMo cofactor biosynthesis protein	490	Sinorhizobium meliloti 1021		COG0535	pfam04055 pfam02579	TIGR01290	No	No
637179859	SMa0816	fixX	FixX ferredoxin-like protein	98	Sinorhizobium meliloti 1021		COG2440			No	No
637179860	SMa0817	fixC	FixC oxidoreductase	435	Sinorhizobium meliloti 1021		COG0644	pfam01266		No	No
637179861	SMa0819	fixB	FixB electron transfer flavoprotein alpha chain	353	Sinorhizobium meliloti 1021		COG2025	pfam01012 pfam00766		No	No
637179862	SMa0822	fixA	FixA electron transfer flavoprotein beta chain	292	Sinorhizobium meliloti 1021		COG2086	pfam01012		No	No
637179864	SMa0825	nifH	nitrogenase iron protein subunit NifH (EC 1.18.6.1) (IMGterm)	297	Sinorhizobium meliloti 1021	EC:1.18.6.1	COG1348	pfam00142	TIGR01287	No	No
637179865	SMa0827	nifD	NifD nitrogenase Fe-Mo alpha chain	500	Sinorhizobium meliloti 1021	EC:1.18.6.1	COG2710	pfam00148	TIGR01862 TIGR01282	No	No
637179866	SMa0829	nifK	NifK nitrogenase Fe-Mo beta chain	513	Sinorhizobium meliloti 1021	EC:1.18.6.1	COG2710	pfam00148	TIGR01286	No	No
637179867	SMa0830	nifE	NifE oxidoreductase	476	Sinorhizobium meliloti 1021		COG2710	pfam00148	TIGR01283	No	No
637179870	SMa0834	fdxB	FdxB ferredoxin III	105	Sinorhizobium meliloti 1021			pfam00037 pfam00037	TIGR02936	No	No
637179886	SMa0863	nodJ	NodJ membrane transport protein	262	Sinorhizobium meliloti 1021		COG0842	pfam01061	TIGR01291	No	No
637179888	SMa0866	nodC	NodC N-ACETYLGLUCOSAMINYLTRANSFERASE	426	Sinorhizobium meliloti 1021		COG1215	pfam03142 pfam00535		No	No
637179889	SMa0868	nodB	NodB chitooligosaccharide deacetylase	217	Sinorhizobium meliloti 1021		COG0726	pfam01522		No	No
637179890	SMa0869	nodA	acyltransferase NodA	196	Sinorhizobium meliloti 1021			pfam02474		No	No
637179891	SMa0870	nodD1	transcriptional regulator, LysR family (IMGterm)	308	Sinorhizobium meliloti 1021		COG0583	pfam00126		No	No
637179893	SMa0873	nifN	NifN Nitrogenase Fe-Mo cofactor biosynthesis protein	441	Sinorhizobium meliloti 1021	EC:1.18.6.1	COG2710	pfam00148	TIGR01285	No	No
637180139	SMa1327		Putative hydrolase	282	Sinorhizobium meliloti 1021		COG0596	pfam00561		No	No
637180141	SMa1329		Putative proline dipeptidase	397	Sinorhizobium meliloti 1021		COG0006	pfam00557		No	No
637180142	SMa1331		hypothetical protein	137	Sinorhizobium meliloti 1021		COG2140	pfam07883		No	No
637180143	SMa1332		hypothetical protein	280	Sinorhizobium meliloti 1021		COG5564			No	No
637180144	SMa1334		hypothetical protein	398	Sinorhizobium meliloti 1021		COG5441	pfam06792		No	No
637180146	SMa1337		putative sugar ABC transporter, periplasmic solute-binding protein	443	Sinorhizobium meliloti 1021		COG1653	pfam01547		Yes	No
637180147	SMa1339		probable ABC transporter, permease protein	316	Sinorhizobium meliloti 1021		COG1175	pfam00528		No	No
637180148	SMa1341		probable ABC transporter, permease protein	319	Sinorhizobium meliloti 1021		COG0395	pfam00528		No	No
637180276	SMa1583	cyaF5	CyaF5 adenylate cyclase	587	Sinorhizobium meliloti 1021	EC:4.6.1.1	COG5616	pfam07719 pfam00515 pfam00515 pfam07719		No	No
637181085	SMc00383	gst3	PUTATIVE GLUTATHIONE S-TRANSFERASE PROTEIN	228	Sinorhizobium meliloti 1021	EC:2.5.1.18	COG0625	pfam02798 pfam00043		No	No
637181086	SMc00384		transcriptional regulator, MarR family (IMGterm)	169	Sinorhizobium meliloti 1021		COG1846	pfam01047		No	No
637181132	SMc00431		hypothetical protein	134	Sinorhizobium meliloti 1021		COG3791	pfam04828		No	No
637181537	SMc00804		hypothetical protein	407	Sinorhizobium meliloti 1021					No	No
637181583	SMc00911		hypothetical protein	275	Sinorhizobium meliloti 1021		COG0607 COG4275			No	No
637181876	SMc02639		transcriptional regulator, ArsR family (IMGterm)	110	Sinorhizobium meliloti 1021		COG0640	pfam01022		No	No
637181950	SMc00589		hypothetical protein	304	Sinorhizobium meliloti 1021			pfam00583		No	No
637182038	SMc01806		enoyl-CoA hydratase	273	Sinorhizobium meliloti 1021		COG1024	pfam00378		No	No
637182198	SMc01267		putative serine protein kinase, PrkA (IMGterm)	649	Sinorhizobium meliloti 1021		COG2766	pfam08298 pfam06798		No	No
637182199	SMc01266		hypothetical protein	438	Sinorhizobium meliloti 1021		COG2718	pfam04285		No	No
637182200	SMc01265		hypothetical protein	515	Sinorhizobium meliloti 1021		COG2719	pfam04293		No	No
637182286	SMc02111		hypothetical protein	117	Sinorhizobium meliloti 1021		COG5490		TIGR01841	No	No
637182716	SMc04232		HYPOTHETICAL GLYCINE RICH TRANSMEMBRANE PROTEIN	192	Sinorhizobium meliloti 1021		COG4907			Yes	No
637182776	SMc04308		PUTATIVE OXIDOREDUCTASE PROTEIN	271	Sinorhizobium meliloti 1021		COG0596	pfam00561		No	No
637182881	SMc04343	cyaJ	PUTATIVE ADENYLATE/GUANYLATE CYCLASE TRANSMEMBRANE PROTEIN	317	Sinorhizobium meliloti 1021	EC:4.6.1.1	COG2114	pfam00211		No	No
637182920	SMc01422		hypothetical protein	128	Sinorhizobium meliloti 1021					No	No
637182921	SMc01423	nthB	PROBABLE NITRILE HYDRATASE SUBUNIT BETA PROTEIN	219	Sinorhizobium meliloti 1021	EC:4.2.1.84		pfam02211		No	No
637182922	SMc01424	nthA	PROBABLE NITRILE HYDRATASE SUBUNIT ALPHA PROTEIN	213	Sinorhizobium meliloti 1021	EC:4.2.1.84		pfam02979	TIGR01323	No	No
637183066	SMc01639		PUTATIVE ACYL-COA DEHYDROGENASE PROTEIN	386	Sinorhizobium meliloti 1021	EC:1.3.99.3	COG1960	pfam02771 pfam02770 pfam00441 pfam08028		No	No
637183068	SMc01641		carnitinyl-CoA dehydratase	263	Sinorhizobium meliloti 1021	EC:4.2.1.17	COG1024	pfam00378		No	No
637183129	SMc01562		hypothetical protein	96	Sinorhizobium meliloti 1021		COG4274	pfam08734		No	No
637183332	SMc01982	coxM	PROBABLE ALTERNATIVE CYTOCHROME C OXIDASE POLYPEPTIDE II TRANSMEMBRANE PROTEIN	314	Sinorhizobium meliloti 1021	EC:1.9.3.1	COG1622	pfam00116		No	No
637183334	SMc01984	coxO	PROBABLE CYTOCHROME-C OXIDASE TRANSMEMBRANE PROTEIN	232	Sinorhizobium meliloti 1021	EC:1.9.3.-	COG1845	pfam00510		No	No
637183335	SMc01985	coxP	PROBABLE CYTOCHROME-C OXIDASE PROTEIN	240	Sinorhizobium meliloti 1021	EC:1.9.3.-	COG1845	pfam00510		No	No
637183336	SMc01986		hypothetical protein	119	Sinorhizobium meliloti 1021		COG5605			No	No
637183453	SMc00741		PUTATIVE FATTY-ACID-COA LIGASE PROTEIN	548	Sinorhizobium meliloti 1021	EC:6.-	COG0365	pfam00501		No	No
637183489	SMc00706		hypothetical protein	295	Sinorhizobium meliloti 1021		COG0697	pfam00892 pfam00892		Yes	No
637183572	SMc03964		hypothetical protein	300	Sinorhizobium meliloti 1021		COG1408	pfam00149		Yes	No
637183580	SMc03972	mexE2	PUTATIVE MULTIDRUG EFFLUX SYSTEM TRANSMEMBRANE PROTEIN	385	Sinorhizobium meliloti 1021		COG0845	pfam00529	TIGR01730	Yes	No
637183593	SMc03985	cyaF2	PROBABLE ADENYLATE/GUANYLATE CYCLASE PROTEIN	634	Sinorhizobium meliloti 1021	EC:4.6.1.1	COG5616	pfam00211 pfam07719 pfam07719		No	No
637183606	SMc03998		transcriptional regulator, ArsR family (IMGterm)	86	Sinorhizobium meliloti 1021		COG0640	pfam01022		No	No
637183726	SMc03170		transcriptional regulator, AraC family (IMGterm)	279	Sinorhizobium meliloti 1021		COG2207 COG3708	pfam00165 pfam00165 pfam06445		No	No
637183750	SMc03194	cobF	precorrin-6A synthase (deacetylating) (EC 2.1.1.152) (IMGterm)	256	Sinorhizobium meliloti 1021	EC:2.1.1.- EC:2.1.1.152	COG2243	pfam00590	TIGR02434	No	No
637183826	SMc03099	cyaF1	PUTATIVE ADENYLATE CYCLASE PROTEIN	590	Sinorhizobium meliloti 1021	EC:4.6.1.1	COG2114 COG5616	pfam00211		No	No
637189713	SMb20186		glutathione-dependent formaldehyde-activating enzyme	189	Sinorhizobium meliloti 1021		COG3791	pfam04828	TIGR02820	No	No
637189736	SMb20216		putative epoxide hydrolase protein	348	Sinorhizobium meliloti 1021		COG0596	pfam00561	TIGR01409	No	No
637189737	SMb20217		hypothetical protein	221	Sinorhizobium meliloti 1021			pfam00903		No	No
637189789	SMb20272		putative transporter protein	402	Sinorhizobium meliloti 1021		COG2814	pfam07690		No	No
637190143	SMb21044		putative ATP-dependent DNA ligase protein	636	Sinorhizobium meliloti 1021	EC:6.5.1.1	COG1793 COG3285	pfam01068 pfam04679 pfam01896	TIGR02779 TIGR02778 TIGR02776	No	No
637190532	SMb21565		hypothetical protein	248	Sinorhizobium meliloti 1021		COG4312	pfam05988		No	No
637190581	SMb20931		putative sugar uptake ABC transporter periplasmic solute-binding protein precursor	394	Sinorhizobium meliloti 1021		COG1879			No	No
637190765	SMb21410		putative methyltransferase, S-Adenosyl-L-methionine (SAM)-MTase protein	289	Sinorhizobium meliloti 1021	EC:2.1.1.-	COG2226	pfam01209 pfam08241 pfam08242		No	No
637190810	SMb21455		hypothetical protein	455	Sinorhizobium meliloti 1021		COG1415	pfam05559		No	No
637190897	SMb20662		putative oxidoreductase protein	258	Sinorhizobium meliloti 1021		COG1028	pfam00106 pfam08659		No	No
637191030	SMb20590		hypothetical protein	107	Sinorhizobium meliloti 1021		COG1254	pfam00708		No	No
637191033	SMb20593		hypothetical protein	174	Sinorhizobium meliloti 1021		COG3652			Yes	No
50% identity
6212 genes found for genome (bin) of interest, Sinorhizobium meliloti 1021
5421 genes remaining after subtracting genes with homologs in Bartonella henselae Houston-1
5400 genes remaining after subtracting genes with homologs in Bartonella quintana Toulouse
4381 genes remaining after subtracting genes with homologs in Brucella abortus bv 1 9-941
4274 genes remaining after subtracting genes with homologs in Brucella melitensis 16M
4271 genes remaining after subtracting genes with homologs in Brucella melitensis bv Abortus 2308
4262 genes remaining after subtracting genes with homologs in Brucella suis 1330
4107 genes remaining after subtracting genes with homologs in Caulobacter crescentus CB15
3926 genes remaining after subtracting genes with homologs in Caulobacter sp. K31
2834 genes remaining after subtracting genes with homologs in Agrobacterium tumefaciens C58 (Cereon)
2809 genes remaining after subtracting genes with homologs in Agrobacterium tumefaciens C58 (Dupont)
2808 genes remaining after subtracting genes with homologs in Bartonella bacilliformis KC583
2798 genes remaining after subtracting genes with homologs in Brucella ovis ATCC 25840
2793 genes remaining after subtracting genes with homologs in Bartonella tribocorum CIP 105476
2793 genes remaining after subtracting genes with homologs in Brucella canis ATCC 23365
2790 genes remaining after subtracting genes with homologs in Brucella suis ATCC 23445
259 genes remaining after intersecting with homologs in Bradyrhizobium japonicum USDA 110
127 genes remaining after intersecting with homologs in Mesorhizobium loti MAFF303099
73 genes remaining after intersecting with homologs in Rhizobium leguminosarum bv. viciae 3841
61 genes remaining after intersecting with homologs in Rhizobium etli CFN 42
58 genes remaining after intersecting with homologs in Sinorhizobium medicae WSM419
gene_oid	Locus Tag	Gene Symbol	Product Name	AA Seq Length	Genome	Enzymes	COGs	Pfams	TIGRfams	Signal Peptide	Transmembrane Helices
637179435	SMa0044		hypothetical protein	88	Sinorhizobium meliloti 1021		COG5552			No	No
637179483	SMa0130		putative fatty acid desaturase	355	Sinorhizobium meliloti 1021		COG3239	pfam00487		No	No
637179495	SMa0150		malonyl-CoA synthase	508	Sinorhizobium meliloti 1021		COG0318	pfam00501		No	No
637179819	SMa0757	nodD2	NodD2 nod box-dependent transcription activator	310	Sinorhizobium meliloti 1021		COG0583	pfam00126		No	No
637179857	SMa0814	nifB	NifB FeMo cofactor biosynthesis protein	490	Sinorhizobium meliloti 1021		COG0535	pfam04055 pfam02579	TIGR01290	No	No
637179859	SMa0816	fixX	FixX ferredoxin-like protein	98	Sinorhizobium meliloti 1021		COG2440			No	No
637179860	SMa0817	fixC	FixC oxidoreductase	435	Sinorhizobium meliloti 1021		COG0644	pfam01266		No	No
637179861	SMa0819	fixB	FixB electron transfer flavoprotein alpha chain	353	Sinorhizobium meliloti 1021		COG2025	pfam01012 pfam00766		No	No
637179862	SMa0822	fixA	FixA electron transfer flavoprotein beta chain	292	Sinorhizobium meliloti 1021		COG2086	pfam01012		No	No
637179864	SMa0825	nifH	nitrogenase iron protein subunit NifH (EC 1.18.6.1) (IMGterm)	297	Sinorhizobium meliloti 1021	EC:1.18.6.1	COG1348	pfam00142	TIGR01287	No	No
637179865	SMa0827	nifD	NifD nitrogenase Fe-Mo alpha chain	500	Sinorhizobium meliloti 1021	EC:1.18.6.1	COG2710	pfam00148	TIGR01862 TIGR01282	No	No
637179866	SMa0829	nifK	NifK nitrogenase Fe-Mo beta chain	513	Sinorhizobium meliloti 1021	EC:1.18.6.1	COG2710	pfam00148	TIGR01286	No	No
637179867	SMa0830	nifE	NifE oxidoreductase	476	Sinorhizobium meliloti 1021		COG2710	pfam00148	TIGR01283	No	No
637179870	SMa0834	fdxB	FdxB ferredoxin III	105	Sinorhizobium meliloti 1021			pfam00037 pfam00037	TIGR02936	No	No
637179873	SMa0840	nodD3	NodD3 transcriptional regulator	313	Sinorhizobium meliloti 1021		COG0583	pfam00126		No	No
637179886	SMa0863	nodJ	NodJ membrane transport protein	262	Sinorhizobium meliloti 1021		COG0842	pfam01061	TIGR01291	No	No
637179887	SMa0864	nodI	NodI membrane transport protein	355	Sinorhizobium meliloti 1021		COG1131	pfam00005	TIGR01288	No	No
637179888	SMa0866	nodC	NodC N-ACETYLGLUCOSAMINYLTRANSFERASE	426	Sinorhizobium meliloti 1021		COG1215	pfam03142 pfam00535		No	No
637179889	SMa0868	nodB	NodB chitooligosaccharide deacetylase	217	Sinorhizobium meliloti 1021		COG0726	pfam01522		No	No
637179890	SMa0869	nodA	acyltransferase NodA	196	Sinorhizobium meliloti 1021			pfam02474		No	No
637179891	SMa0870	nodD1	transcriptional regulator, LysR family (IMGterm)	308	Sinorhizobium meliloti 1021		COG0583	pfam00126		No	No
637179893	SMa0873	nifN	NifN Nitrogenase Fe-Mo cofactor biosynthesis protein	441	Sinorhizobium meliloti 1021	EC:1.18.6.1	COG2710	pfam00148	TIGR01285	No	No
637180141	SMa1329		Putative proline dipeptidase	397	Sinorhizobium meliloti 1021		COG0006	pfam00557		No	No
637180143	SMa1332		hypothetical protein	280	Sinorhizobium meliloti 1021		COG5564			No	No
637180144	SMa1334		hypothetical protein	398	Sinorhizobium meliloti 1021		COG5441	pfam06792		No	No
637180148	SMa1341		probable ABC transporter, permease protein	319	Sinorhizobium meliloti 1021		COG0395	pfam00528		No	No
637181085	SMc00383	gst3	PUTATIVE GLUTATHIONE S-TRANSFERASE PROTEIN	228	Sinorhizobium meliloti 1021	EC:2.5.1.18	COG0625	pfam02798 pfam00043		No	No
637181132	SMc00431		hypothetical protein	134	Sinorhizobium meliloti 1021		COG3791	pfam04828		No	No
637181537	SMc00804		hypothetical protein	407	Sinorhizobium meliloti 1021					No	No
637181541	SMc00808	chrA	PUTATIVE CHROMATE TRANSPORT PROTEIN	480	Sinorhizobium meliloti 1021		COG2059	pfam02417	TIGR00937	No	No
637181583	SMc00911		hypothetical protein	275	Sinorhizobium meliloti 1021		COG0607 COG4275			No	No
637182038	SMc01806		enoyl-CoA hydratase	273	Sinorhizobium meliloti 1021		COG1024	pfam00378		No	No
637182198	SMc01267		putative serine protein kinase, PrkA (IMGterm)	649	Sinorhizobium meliloti 1021		COG2766	pfam08298 pfam06798		No	No
637182200	SMc01265		hypothetical protein	515	Sinorhizobium meliloti 1021		COG2719	pfam04293		No	No
637182876	SMc04322	mocA	PUTATIVE OXIDOREDUCTASE PROTEIN	349	Sinorhizobium meliloti 1021		COG0667	pfam00248		No	No
637182922	SMc01424	nthA	PROBABLE NITRILE HYDRATASE SUBUNIT ALPHA PROTEIN	213	Sinorhizobium meliloti 1021	EC:4.2.1.84		pfam02979	TIGR01323	No	No
637183266	SMc01817		PUTATIVE TRANSCRIPTION REGULATOR PROTEIN	299	Sinorhizobium meliloti 1021		COG0583	pfam00126 pfam03466		No	No
637183332	SMc01982	coxM	PROBABLE ALTERNATIVE CYTOCHROME C OXIDASE POLYPEPTIDE II TRANSMEMBRANE PROTEIN	314	Sinorhizobium meliloti 1021	EC:1.9.3.1	COG1622	pfam00116		No	No
637183333	SMc01983	coxN	PROBABLE ALTERNATIVE CYTOCHROME C OXIDASE POLYPEPTIDE I TRANSMEMBRANE PROTEIN	593	Sinorhizobium meliloti 1021	EC:1.9.3.1	COG0843	pfam00115	TIGR02891	No	No
637183334	SMc01984	coxO	PROBABLE CYTOCHROME-C OXIDASE TRANSMEMBRANE PROTEIN	232	Sinorhizobium meliloti 1021	EC:1.9.3.-	COG1845	pfam00510		No	No
637183335	SMc01985	coxP	PROBABLE CYTOCHROME-C OXIDASE PROTEIN	240	Sinorhizobium meliloti 1021	EC:1.9.3.-	COG1845	pfam00510		No	No
637183336	SMc01986		hypothetical protein	119	Sinorhizobium meliloti 1021		COG5605			No	No
637183489	SMc00706		hypothetical protein	295	Sinorhizobium meliloti 1021		COG0697	pfam00892 pfam00892		Yes	No
637183572	SMc03964		hypothetical protein	300	Sinorhizobium meliloti 1021		COG1408	pfam00149		Yes	No
637183766	SMc03210		transcriptional regulator, AsnC family (IMGterm)	159	Sinorhizobium meliloti 1021		COG1522	pfam01037		No	No
637183767	SMc03211		4-hydroxyphenylpyruvate dioxygenase (EC 1.13.11.27) (IMGterm)	370	Sinorhizobium meliloti 1021	EC:1.13.11.27	COG3185	pfam00903	TIGR01263	No	No
637183881	SMc02486		PUTATIVE OXIDOREDUCTASE PROTEIN	250	Sinorhizobium meliloti 1021	EC:1.-	COG1028	pfam00106 pfam01370 pfam08659		No	No
637189713	SMb20186		glutathione-dependent formaldehyde-activating enzyme	189	Sinorhizobium meliloti 1021		COG3791	pfam04828	TIGR02820	No	No
637189736	SMb20216		putative epoxide hydrolase protein	348	Sinorhizobium meliloti 1021		COG0596	pfam00561	TIGR01409	No	No
637189737	SMb20217		hypothetical protein	221	Sinorhizobium meliloti 1021			pfam00903		No	No
637189739	SMb20219		putative response regulator protein	245	Sinorhizobium meliloti 1021		COG0745	pfam00072 pfam00486		No	No
637189789	SMb20272		putative transporter protein	402	Sinorhizobium meliloti 1021		COG2814	pfam07690		No	No
637189847	SMb20334		hypothetical protein	303	Sinorhizobium meliloti 1021		COG1262	pfam03781		No	No
637190532	SMb21565		hypothetical protein	248	Sinorhizobium meliloti 1021		COG4312	pfam05988		No	No
637190640	SMb20988		hypothetical protein	181	Sinorhizobium meliloti 1021		COG4119	pfam00293		No	No
637190810	SMb21455		hypothetical protein	455	Sinorhizobium meliloti 1021		COG1415	pfam05559		No	No
637191025	SMb20585	ggt	gamma-glutamyltransferase 1 (EC:2.3.2.2). Threonine peptidase. MEROPS family T03 (IMGterm)	581	Sinorhizobium meliloti 1021	EC:2.3.2.2	COG0405	pfam01019	TIGR00066	Yes	No
637191033	SMb20593		hypothetical protein	174	Sinorhizobium meliloti 1021		COG3652			Yes	No
60% identity
6212 genes found for genome (bin) of interest, Sinorhizobium meliloti 1021
5712 genes remaining after subtracting genes with homologs in Bartonella henselae Houston-1
5695 genes remaining after subtracting genes with homologs in Bartonella quintana Toulouse
4903 genes remaining after subtracting genes with homologs in Brucella abortus bv 1 9-941
4811 genes remaining after subtracting genes with homologs in Brucella melitensis 16M
4809 genes remaining after subtracting genes with homologs in Brucella melitensis bv Abortus 2308
4804 genes remaining after subtracting genes with homologs in Brucella suis 1330
4738 genes remaining after subtracting genes with homologs in Caulobacter crescentus CB15
4657 genes remaining after subtracting genes with homologs in Caulobacter sp. K31
3568 genes remaining after subtracting genes with homologs in Agrobacterium tumefaciens C58 (Cereon)
3548 genes remaining after subtracting genes with homologs in Agrobacterium tumefaciens C58 (Dupont)
3546 genes remaining after subtracting genes with homologs in Bartonella bacilliformis KC583
3539 genes remaining after subtracting genes with homologs in Brucella ovis ATCC 25840
3538 genes remaining after subtracting genes with homologs in Bartonella tribocorum CIP 105476
3536 genes remaining after subtracting genes with homologs in Brucella canis ATCC 23365
3534 genes remaining after subtracting genes with homologs in Brucella suis ATCC 23445
168 genes remaining after intersecting with homologs in Bradyrhizobium japonicum USDA 110
83 genes remaining after intersecting with homologs in Mesorhizobium loti MAFF303099
43 genes remaining after intersecting with homologs in Rhizobium leguminosarum bv. viciae 3841
40 genes remaining after intersecting with homologs in Rhizobium etli CFN 42
40 genes remaining after intersecting with homologs in Sinorhizobium medicae WSM419
gene_oid	Locus Tag	Gene Symbol	Product Name	AA Seq Length	Genome	Enzymes	COGs	Pfams	TIGRfams	Signal Peptide	Transmembrane Helices
637179435	SMa0044		hypothetical protein	88	Sinorhizobium meliloti 1021		COG5552			No	No
637179483	SMa0130		putative fatty acid desaturase	355	Sinorhizobium meliloti 1021		COG3239	pfam00487		No	No
637179495	SMa0150		malonyl-CoA synthase	508	Sinorhizobium meliloti 1021		COG0318	pfam00501		No	No
637179819	SMa0757	nodD2	NodD2 nod box-dependent transcription activator	310	Sinorhizobium meliloti 1021		COG0583	pfam00126		No	No
637179859	SMa0816	fixX	FixX ferredoxin-like protein	98	Sinorhizobium meliloti 1021		COG2440			No	No
637179860	SMa0817	fixC	FixC oxidoreductase	435	Sinorhizobium meliloti 1021		COG0644	pfam01266		No	No
637179861	SMa0819	fixB	FixB electron transfer flavoprotein alpha chain	353	Sinorhizobium meliloti 1021		COG2025	pfam01012 pfam00766		No	No
637179862	SMa0822	fixA	FixA electron transfer flavoprotein beta chain	292	Sinorhizobium meliloti 1021		COG2086	pfam01012		No	No
637179864	SMa0825	nifH	nitrogenase iron protein subunit NifH (EC 1.18.6.1) (IMGterm)	297	Sinorhizobium meliloti 1021	EC:1.18.6.1	COG1348	pfam00142	TIGR01287	No	No
637179865	SMa0827	nifD	NifD nitrogenase Fe-Mo alpha chain	500	Sinorhizobium meliloti 1021	EC:1.18.6.1	COG2710	pfam00148	TIGR01862 TIGR01282	No	No
637179866	SMa0829	nifK	NifK nitrogenase Fe-Mo beta chain	513	Sinorhizobium meliloti 1021	EC:1.18.6.1	COG2710	pfam00148	TIGR01286	No	No
637179867	SMa0830	nifE	NifE oxidoreductase	476	Sinorhizobium meliloti 1021		COG2710	pfam00148	TIGR01283	No	No
637179873	SMa0840	nodD3	NodD3 transcriptional regulator	313	Sinorhizobium meliloti 1021		COG0583	pfam00126		No	No
637179886	SMa0863	nodJ	NodJ membrane transport protein	262	Sinorhizobium meliloti 1021		COG0842	pfam01061	TIGR01291	No	No
637179887	SMa0864	nodI	NodI membrane transport protein	355	Sinorhizobium meliloti 1021		COG1131	pfam00005	TIGR01288	No	No
637179888	SMa0866	nodC	NodC N-ACETYLGLUCOSAMINYLTRANSFERASE	426	Sinorhizobium meliloti 1021		COG1215	pfam03142 pfam00535		No	No
637179889	SMa0868	nodB	NodB chitooligosaccharide deacetylase	217	Sinorhizobium meliloti 1021		COG0726	pfam01522		No	No
637179890	SMa0869	nodA	acyltransferase NodA	196	Sinorhizobium meliloti 1021			pfam02474		No	No
637179891	SMa0870	nodD1	transcriptional regulator, LysR family (IMGterm)	308	Sinorhizobium meliloti 1021		COG0583	pfam00126		No	No
637180143	SMa1332		hypothetical protein	280	Sinorhizobium meliloti 1021		COG5564			No	No
637181085	SMc00383	gst3	PUTATIVE GLUTATHIONE S-TRANSFERASE PROTEIN	228	Sinorhizobium meliloti 1021	EC:2.5.1.18	COG0625	pfam02798 pfam00043		No	No
637181537	SMc00804		hypothetical protein	407	Sinorhizobium meliloti 1021					No	No
637181583	SMc00911		hypothetical protein	275	Sinorhizobium meliloti 1021		COG0607 COG4275			No	No
637182198	SMc01267		putative serine protein kinase, PrkA (IMGterm)	649	Sinorhizobium meliloti 1021		COG2766	pfam08298 pfam06798		No	No
637182200	SMc01265		hypothetical protein	515	Sinorhizobium meliloti 1021		COG2719	pfam04293		No	No
637182922	SMc01424	nthA	PROBABLE NITRILE HYDRATASE SUBUNIT ALPHA PROTEIN	213	Sinorhizobium meliloti 1021	EC:4.2.1.84		pfam02979	TIGR01323	No	No
637183332	SMc01982	coxM	PROBABLE ALTERNATIVE CYTOCHROME C OXIDASE POLYPEPTIDE II TRANSMEMBRANE PROTEIN	314	Sinorhizobium meliloti 1021	EC:1.9.3.1	COG1622	pfam00116		No	No
637183333	SMc01983	coxN	PROBABLE ALTERNATIVE CYTOCHROME C OXIDASE POLYPEPTIDE I TRANSMEMBRANE PROTEIN	593	Sinorhizobium meliloti 1021	EC:1.9.3.1	COG0843	pfam00115	TIGR02891	No	No
637183335	SMc01985	coxP	PROBABLE CYTOCHROME-C OXIDASE PROTEIN	240	Sinorhizobium meliloti 1021	EC:1.9.3.-	COG1845	pfam00510		No	No
637183336	SMc01986		hypothetical protein	119	Sinorhizobium meliloti 1021		COG5605			No	No
637183764	SMc03208	hmgA	homogentisate 1,2-dioxygenase (EC 1.13.11.5) (IMGterm)	453	Sinorhizobium meliloti 1021	EC:1.13.11.5	COG3508	pfam04209	TIGR01015	No	No
637183767	SMc03211		4-hydroxyphenylpyruvate dioxygenase (EC 1.13.11.27) (IMGterm)	370	Sinorhizobium meliloti 1021	EC:1.13.11.27	COG3185	pfam00903	TIGR01263	No	No
637183881	SMc02486		PUTATIVE OXIDOREDUCTASE PROTEIN	250	Sinorhizobium meliloti 1021	EC:1.-	COG1028	pfam00106 pfam01370 pfam08659		No	No
637184032	SMc03815		PUTATIVE ATP BINDING ABC TRANSPORTER PROTEIN	259	Sinorhizobium meliloti 1021		COG1129	pfam00005		No	No
637189736	SMb20216		putative epoxide hydrolase protein	348	Sinorhizobium meliloti 1021		COG0596	pfam00561	TIGR01409	No	No
637189753	SMb20235		putative sugar ABC transporter ATP-binding protein	363	Sinorhizobium meliloti 1021		COG3839	pfam00005 pfam08402 pfam03459		No	No
637190532	SMb21565		hypothetical protein	248	Sinorhizobium meliloti 1021		COG4312	pfam05988		No	No
637190580	SMb20930		putative sugar uptake ABC transporter ATP-binding protein	246	Sinorhizobium meliloti 1021		COG1129	pfam00005		No	No
637190810	SMb21455		hypothetical protein	455	Sinorhizobium meliloti 1021		COG1415	pfam05559		No	No
637191025	SMb20585	ggt	gamma-glutamyltransferase 1 (EC:2.3.2.2). Threonine peptidase. MEROPS family T03 (IMGterm)	581	Sinorhizobium meliloti 1021	EC:2.3.2.2	COG0405	pfam01019	TIGR00066	Yes	No
70% identity
6212 genes found for genome (bin) of interest, Sinorhizobium meliloti 1021
5958 genes remaining after subtracting genes with homologs in Bartonella henselae Houston-1
5949 genes remaining after subtracting genes with homologs in Bartonella quintana Toulouse
5449 genes remaining after subtracting genes with homologs in Brucella abortus bv 1 9-941
5388 genes remaining after subtracting genes with homologs in Brucella melitensis 16M
5386 genes remaining after subtracting genes with homologs in Brucella melitensis bv Abortus 2308
5384 genes remaining after subtracting genes with homologs in Brucella suis 1330
5368 genes remaining after subtracting genes with homologs in Caulobacter crescentus CB15
5343 genes remaining after subtracting genes with homologs in Caulobacter sp. K31
4447 genes remaining after subtracting genes with homologs in Agrobacterium tumefaciens C58 (Cereon)
4426 genes remaining after subtracting genes with homologs in Agrobacterium tumefaciens C58 (Dupont)
4426 genes remaining after subtracting genes with homologs in Bartonella bacilliformis KC583
4423 genes remaining after subtracting genes with homologs in Brucella ovis ATCC 25840
4423 genes remaining after subtracting genes with homologs in Bartonella tribocorum CIP 105476
4423 genes remaining after subtracting genes with homologs in Brucella canis ATCC 23365
4423 genes remaining after subtracting genes with homologs in Brucella suis ATCC 23445
64 genes remaining after intersecting with homologs in Bradyrhizobium japonicum USDA 110
27 genes remaining after intersecting with homologs in Mesorhizobium loti MAFF303099
18 genes remaining after intersecting with homologs in Rhizobium leguminosarum bv. viciae 3841
17 genes remaining after intersecting with homologs in Rhizobium etli CFN 42
17 genes remaining after intersecting with homologs in Sinorhizobium medicae WSM419
gene_oid	Locus Tag	Gene Symbol	Product Name	AA Seq Length	Genome	Enzymes	COGs	Pfams	TIGRfams	Signal Peptide	Transmembrane Helices
637179859	SMa0816	fixX	FixX ferredoxin-like protein	98	Sinorhizobium meliloti 1021		COG2440			No	No
637179860	SMa0817	fixC	FixC oxidoreductase	435	Sinorhizobium meliloti 1021		COG0644	pfam01266		No	No
637179864	SMa0825	nifH	nitrogenase iron protein subunit NifH (EC 1.18.6.1) (IMGterm)	297	Sinorhizobium meliloti 1021	EC:1.18.6.1	COG1348	pfam00142	TIGR01287	No	No
637179865	SMa0827	nifD	NifD nitrogenase Fe-Mo alpha chain	500	Sinorhizobium meliloti 1021	EC:1.18.6.1	COG2710	pfam00148	TIGR01862 TIGR01282	No	No
637179887	SMa0864	nodI	NodI membrane transport protein	355	Sinorhizobium meliloti 1021		COG1131	pfam00005	TIGR01288	No	No
637181537	SMc00804		hypothetical protein	407	Sinorhizobium meliloti 1021					No	No
637182186	SMc01278	sugE	PROBABLE CHAPERONE HOMOLOGUE TRANSMEMBRANE PROTEIN	104	Sinorhizobium meliloti 1021		COG2076	pfam00893		No	No
637182198	SMc01267		putative serine protein kinase, PrkA (IMGterm)	649	Sinorhizobium meliloti 1021		COG2766	pfam08298 pfam06798		No	No
637182430	SMc01169	ald	L-alanine dehydrogenase (EC 1.4.1.1) (IMGterm)	372	Sinorhizobium meliloti 1021	EC:1.4.1.1	COG0686	pfam05222 pfam01262 pfam00070	TIGR00518	No	No
637183332	SMc01982	coxM	PROBABLE ALTERNATIVE CYTOCHROME C OXIDASE POLYPEPTIDE II TRANSMEMBRANE PROTEIN	314	Sinorhizobium meliloti 1021	EC:1.9.3.1	COG1622	pfam00116		No	No
637183333	SMc01983	coxN	PROBABLE ALTERNATIVE CYTOCHROME C OXIDASE POLYPEPTIDE I TRANSMEMBRANE PROTEIN	593	Sinorhizobium meliloti 1021	EC:1.9.3.1	COG0843	pfam00115	TIGR02891	No	No
637183335	SMc01985	coxP	PROBABLE CYTOCHROME-C OXIDASE PROTEIN	240	Sinorhizobium meliloti 1021	EC:1.9.3.-	COG1845	pfam00510		No	No
637183336	SMc01986		hypothetical protein	119	Sinorhizobium meliloti 1021		COG5605			No	No
637190532	SMb21565		hypothetical protein	248	Sinorhizobium meliloti 1021		COG4312	pfam05988		No	No
637190580	SMb20930		putative sugar uptake ABC transporter ATP-binding protein	246	Sinorhizobium meliloti 1021		COG1129	pfam00005		No	No
637190681	SMb20860		putative non-heme haloperodidase, possibly chloroperoxidase protein	276	Sinorhizobium meliloti 1021	EC:1.11.1.10	COG0596	pfam00561		No	No
637190810	SMb21455		hypothetical protein	455	Sinorhizobium meliloti 1021		COG1415	pfam05559		No	No
80% identity
6212 genes found for genome (bin) of interest, Sinorhizobium meliloti 1021
6139 genes remaining after subtracting genes with homologs in Bartonella henselae Houston-1
6138 genes remaining after subtracting genes with homologs in Bartonella quintana Toulouse
5929 genes remaining after subtracting genes with homologs in Brucella abortus bv 1 9-941
5902 genes remaining after subtracting genes with homologs in Brucella melitensis 16M
5900 genes remaining after subtracting genes with homologs in Brucella melitensis bv Abortus 2308
5898 genes remaining after subtracting genes with homologs in Brucella suis 1330
5896 genes remaining after subtracting genes with homologs in Caulobacter crescentus CB15
5891 genes remaining after subtracting genes with homologs in Caulobacter sp. K31
5358 genes remaining after subtracting genes with homologs in Agrobacterium tumefaciens C58 (Cereon)
5336 genes remaining after subtracting genes with homologs in Agrobacterium tumefaciens C58 (Dupont)
5336 genes remaining after subtracting genes with homologs in Bartonella bacilliformis KC583
5336 genes remaining after subtracting genes with homologs in Brucella ovis ATCC 25840
5336 genes remaining after subtracting genes with homologs in Bartonella tribocorum CIP 105476
5336 genes remaining after subtracting genes with homologs in Brucella canis ATCC 23365
5336 genes remaining after subtracting genes with homologs in Brucella suis ATCC 23445
14 genes remaining after intersecting with homologs in Bradyrhizobium japonicum USDA 110
4 genes remaining after intersecting with homologs in Mesorhizobium loti MAFF303099
2 genes remaining after intersecting with homologs in Rhizobium leguminosarum bv. viciae 3841
2 genes remaining after intersecting with homologs in Rhizobium etli CFN 42
2 genes remaining after intersecting with homologs in Sinorhizobium medicae WSM419
637183333	SMc01983	coxN	PROBABLE ALTERNATIVE CYTOCHROME C OXIDASE POLYPEPTIDE I TRANSMEMBRANE PROTEIN	593	Sinorhizobium meliloti 1021	EC:1.9.3.1	COG0843	pfam00115	TIGR02891	No	No
637183335	SMc01985	coxP	PROBABLE CYTOCHROME-C OXIDASE PROTEIN	240	Sinorhizobium meliloti 1021	EC:1.9.3.-	COG1845	pfam00510		No	No
