# Supplementary material for: A comparative genomics screen identifies a Sinorhizobium meliloti 1021 sodM-like gene strongly expressed within host plant nodules
Source: BMC Microbiol. 2012 May 15;12:74. doi: 10.1186/1471-2180-12-74 (PMC3462710; doi:10.1186/1471-2180-12-74)
Supplement: Additional file 3 — Table S3. Gene list of 139 ORFs compiled from search data in Additional file 1: Table S1. [file 1471-2180-12-74-S3.xls]

## Sheet: Sheet1
Additional Table 3 (Jones, 2012)
Primers used to amplify internal fragments for insertion mutagenesis and GUS reporter constructs
ORF	amplified internal fragment size	forward	reverse	gene disruption at base position/total bp in ORF
SMa1334	462 bp	5’ SpeI GCactagtGTCGCCCCACGGTTCTGGTC	5’ XhoI GCctcgagAGGGCGTCGTCACGCCAAAC	577/1197
SMb20360	347 bp	5’ SpeI GCactagtCAACCCGGAAGCTCCGACGA	5’ XhoI GCctcgagCCGCCGCTGAAAACCTGGTG	518/732
SMb20431	354 bp	5’ SpeI GCactagtCGGTGACGCCGGAGAATCTG	5’ XhoI GCctcgagGCGCCATCTCGCGGTCGT	535/786
SMc00911.1	396 bp	5’ SpeI GCactagtCAAGCACGGCGGCAAACTCA	5’ XhoI GCctcgagCAGCGCGGGGAACGAGAGAC	597/828
SMc01266	416 bp (final fragment size after digestion was 286 bp)	5' SpeI GCactagtGCGGGTCAAGTCGGGCAAGA	5' XhoI GCctcgagTGCGGCGTCCGTAGCTGTTG	393/1317
SMc03964	400 bp	5’ SpeI GCactagtTGCCTGCGAACCCTGGATGTC	5’ XhoI GCctcgagCCACGCGCGTTTCCATTTCC	582/903
Primers used to make deletion mutagenesis constructs (products cloned into pKmobsac19)
ORF		forward	reverse	base positions of deletion relative to start codon
SMc00135	719 bp upstream fragment	5’ Xbal GCtctaga GACGTCGGTTGCGGCGATCA	5’ TTCCTTTGCGAGCGCCTCGCGCGCCCCGACCTGGTCAAAA	62 bp upstream of start to 237 bp downstream of stop codon
	658 bp downstream fragment	5’ TTTTGACCAGGTCGGGGCGCGCGAGGCGCTCGCAAAGGAA	5’ Sphl GCgcatgc TGCAGGCGGAAAACCGCACA
SMc01424-01422	863 bp upstream fragment	5’ Xbal GCtctagaTGGGTGGCGGTTGCATTTGG	5’ TGATGGAACGGCGGGTGATGCTTCCTGGCTCCTCTACAGAAGGCTGCTG	1 bp downstream of SMc01424 start to 2 bases upstream of SMc01422 stop
	684 bp downstream fragment	5’ CAGCAGCCTTCTGTAGAGGAGCCAGGAAGCATCACCCGCCGTTCCATCA	5’ Sphl GCgcatgcCAGGCGGCGGCACTGAAACA
SMc01562	900 bp upstream fragment	5’ Xbal GCtctagaTGGTCGAGGCCAACCTTCGTCTG	5’ ATGAGGGGCGATCCGGAGGCTCGGCCGAAGGCGCTCAAGA	28 bp upstream of start to 6 bp downstream of stop codon
	905 bp downstream fragment	5’ TCTTGAGCGCCTTCGGCCGAGCCTCCGGATCGCCCCTCAT	5’ SMa I GCcccgggCGCGTAGTTCGCGGCCATGC
SMc01986	960 bp upstream fragment (includes 38 bp of ORF)	5’ Xbal GCtctagaTCGGCCGGGTAACCGCACAT	5’ AAAATACACCCGGCGGGGCGGCCGCATGTTGTGCCGGATG	38 bp downstream of start to 78 bp downstream of stop codon
	684 bp downstream fragment	5’CATCCGGCACAACATGCGGCCGCCCCGCCGGGTGTATTTT	5’ SMaI GCcccgggCGGACTTTTCCGCCGCATCG
SMa0044	928 bp upstream fragment	5’ XbaI GCtctagaCTCGTGATCATTCGAAAGGTTTAT	5’ GTCAGTCAAAGACTCAAGCGAACGTCATCTCTCTCTCTCCCTGTCAC	13 bp upstream of start codon to 10 bp upstream of stop codon
	876 bp downstream fragment	GTGACAGGGAGAGAGAGAGATGACGTTCGCTTGAGTCTTTGACTGAC	5’ SphI GCgcatgcCTATATCGAGACGGCAACCTTTC
Primers used to make non-disrupting GUS fusions (products cloned into pJH104)
ORF	size	forward (has ribosome-binding site upstream of ATG)	reverse	insertion
SMc00135	732 bp	5' XbaI gcTCTAGAggaggaaacaaagATGCCGATGTCTGCCGAATTGA	5’ BamHI gcGGATCCTCAGACATGAACCTCGCCATGAGC	inserts 2nd copy of SMc00135 from start codon to stop codon
SMc01424	1691 bp	5' XbaI gcTCTAGAggaggaaacaaagATGTCCGAACATCATCATGGGCATG	5' BamHI GCggatccATGGAACGGCGGGTGATGCTT	inserts 2nd copy of SMc01424-SMc01422 from SMc01424 start to 20 bases downstream of SMc01422 stop
SMc01986	360 bp	5’ PstI gcCTGCAGggaggaaacaaagATGGCTCACGCGGAAACACATCC	5’ BamHI GCggatccTTACTCGCCGCCACCGAAGAAG	inserts 2nd copy of SMc01986 from start codon to stop codon
SMa0044	267 bp	5’ XbaI gcTCTAGAggaggaaacaaagATGTGCCGAAACATAAAACCCCTGTTC	5’ BamHI gcGGATCCTCAAGCGAACCGCATCGCC	inserts 2nd copy of SMa0044 from start codon to stop codon
		forward (does not have rbs upstream of ATG because product includes 222 bp upstream of start codon)
SMc01562	513 bp	5' BamHI GCggatccATCCCTGGACCTTTTCATCGACGAC	5' HindIII GCaagcttTCAGAGCGTGCCGATCAGTTCG	inserts 2nd copy of SMc01562 + 222 bp upstream of start codon
